# Supplementary material for: Dispersed Conducting Polymer Nanocomposites with Glucose Oxidase and Gold Nanoparticles for the Design of Enzymatic Glucose Biosensors
Source: Polymers (Basel). 2021 Jun 30;13(13):2173. doi: 10.3390/polym13132173 (PMC8271668; doi:10.3390/polym13132173)
Supplement: Supplementary file 1 [file polymers-13-02173-s001.zip]

Archive with 1 entries (1 files):
- polymers-1277633-supplementary.pdf
